# Supplementary material for: Dissociable Patterns of Atypical Error Monitoring in Developmental Dyslexia and Attention Deficit Hyperactivity Disorder
Source: Brain Sci. 2026 Jun 26;16(7):669. doi: 10.3390/brainsci16070669 (PMC13406497; doi:10.3390/brainsci16070669)
Supplement: Supplementary file 1 [file brainsci-16-00669-s001.zip]

Archive with 1 entries (1 files):
- brainsci-4352913-supplementary.pdf
